# Supplementary material for: High-fat diet feeding induces organ-specific vascular remodeling with distinct temporal dynamics in male mice
Source: Commun Biol. 2026 May 9;9:888. doi: 10.1038/s42003-026-10092-4 (PMC13328665; doi:10.1038/s42003-026-10092-4)
Supplement: Supplementary file 3 — Supplementary data 1 [file 42003_2026_10092_MOESM3_ESM.xlsx]

## Sheet: Figure 1
Figure 1c - Body weights (g) of mice measured in the beginning and end of the short-term HFD feeding model
	Week 0			Week 5
	Chow 5w	HFD 5d	HFD 5w	Chow 5w	HFD 5d	HFD 5w
Experiment 1	23.46	22.9	23.2	27.5	28.9	34.7
	23.2	23.74	22.58	29.4	28.1	34.4
	24.05	22.56	25.15	29.3	28	35.7
	23.25	23.21	24.05	28.2	29.7	37
	24.48	24.02	23.36	29.2	28.5	31.8
	22.6	22.63	22.98	27.8	28.4	33.9
			23.6			34.3
			23.64			36.3
Experiment 2	26.6	28.4	27	29.7	32.5	34.2
	26.2	27	27.2	28.6	29.7	37.4
	28.1	27.6	25.9	31	30.5	34.7
	26.1	25.5	28.1	27.9	31.8	36.3
	26.2	27.6	27	28.7	34.3	33
	27.6	27.4	27.6	30.5	33.4	38.4
Experiment 3	24.61	23.13	24.73	27.8	28.9	29.3
	24.72	23	24.62	30	31.2	41
	22.1	24.53	22.62	26.3	30.8	28.9
	24.06	24.42	25.7	28.6	31.2	35.5
	21.67	23.51	23.47	25	30.2	28.8
Figure 1d - Body weights (g) of mice measured in the beginning, midpoint, and end of the long-term HFD feeding model
	Week 0			Week 5			Week 10
	Chow 10w	HFD 10w	H5w + C5w	Chow 10w	HFD 10w	H5w + C5w	Chow 10w	HFD 10w	H5w + C5w
Experiment 1	27.2	25.9	26.1	31.9	33.1	38.3	34.9	43.8	31.8
	26.3	25.7	25.5	28.6	31.3	38.1	29.5	38.1	32.2
	27.4	26.9	27.4	31.2	38.7	37.5	33.2	47.9	33.9
	25.4	27.1	26.3	29.7	36.7	32.1	31.9	47.1	30.5
	27.3	26.4	27.5	32	38.7	43.3	33.8	46.7	33.4
	25.7			30.5			33.3
Experiment 2	23.4	22.7	21.3	29.4	34.5	28.7	32	47.5	31.2
	23.5	20.6	21.5	28.6	30.2	33.6	34.1	37.5	30.2
	23.3	24.3	22.8	28.2	38.2	31.4	32.2	45	30.8
	22	22.9	21	28.3	31	33.5	31.2	39.8	31.6
	23.2		24.8	27.9		32.9	30.5		32.7
	22.2		23	27.3		30.4	30.5		30.5
Experiment 3	24.2	25.5	23.3	25	36.1	32.3	27.04	44.61	26.22
	26.2	23.6	25.8	30.79	32.3	34.32	34.72	42.3	30.76
	24.8	25.6	26.5	27.6	34.35	40.4	28.61	44.8	35.16
	23.2	22.9	23.7	27.55	30.96	29.94	33.12	38.2	29.69
	23.5	25.3	25.6	29.78	38.95	28.88	32.15	48.02	29.86
	23.6	26.1	24.4	27.59	36.88	30.25	29.9	47.09	30.64
Figure 1f - Liver BV area%, short-term HFD model [PDXL+ blood vessel area / ROI area (%)]
	Chow 5w	HFD 5d	HFD 5w
Experiment 1	8.29455	8.42253	6.90989
	8.8916	9.16471	8.00557
	7.83061	8.4504	7.44666
	7.84441	9.37686	7.68828
	7.41004	8.00822	7.92218
	8.13409	8.99566	8.13273
			7.35787
			6.73209
Experiment 2	9.23182	8.53289	7.83091
	8.74961	10.0038	8.65852
	7.45095	9.10836	7.83219
	9.36796	8.02861	8.29925
	9.14145	10.1541	7.60092
	9.04674	7.11388	7.10711
Experiment 3	8.17916	9.04855	6.90756
	10.0696	7.50556	7.82683
	8.4886	6.63955	7.5374
	7.43563	7.39253	7.28087
	7.6838	7.0609	6.98268
Figure 1g - Liver EC#, short-term HFD model [ERG+ EC count / ROI area (#)]
	Chow 5w	HFD 5d	HFD 5w
Experiment 1	176.25	168.5	183.5
	148.75	162	163
	180	156.921	165.5
	164	170	146.5
	171.25	158.333	167.75
	170	149.25	178
			153.5
			143.25
Experiment 2	219.25	217	199.5
	262.25	226.25	202
	180.5	246.5	187.75
	238	178.25	195.75
	234	289.25	201.25
	259.25	188.75	195.25
Experiment 3	212.5	214.25	166.25
	295.5	189.75	167.5
	182.25	186.5	181
	191.25	196	177.5
	200.25	201	213.5
Figure 1h - Liver EC%, short-term HFD model [ERG+ EC count / DAPI+ cell count (%)]
	Chow 5w	HFD 5d	HFD 5w
Experiment 1	10.7303	9.46385	13.8948
	11.1619	10.7991	15.1251
	13.5763	12.5408	12.2663
	12.1009	13.0873	13.0617
	11.9559	11.6973	13.9003
	11.7678	11.5398	13.2462
			14.8581
			13.082
Experiment 2	15.9437	14.7477	13.4974
	14.816	13.8153	13.3437
	12.2621	14.2991	12.853
	15.0531	13.5857	12.9903
	15.8746	16.7581	14.4569
	16.0256	14.9097	13.5824
Experiment 3	14.2147	14.0133	11.649
	19.9419	12.1649	13.5917
	12.7575	13.1307	12.3303
	11.1169	12.6636	12.5045
	11.7317	12.7178	14.6625
Figure 1j - Liver BV area%, long-term HFD model [PDXL+ blood vessel area / ROI area (%)]
	Chow 10w	HFD 10w	H5w + C5w
Experiment 1	7.45709	6.90313	7.52575
	8.92318	9.4762	8.17062
	10.0937	6.57093	7.99811
	9.19803	5.3613	9.59448
	8.41679	6.6131	7.68079
	9.16237
Experiment 2	10.358	9.85906	8.96416
	8.53466	7.94767	6.7543
	8.3826	6.34269	6.67851
	7.85156	7.33098	6.6785
	8.08872		6.11616
	7.22859		6.68386
Experiment 3	7.70605	7.27213	8.96158
	7.64136	7.08128	8.13422
	8.92849	6.55263	7.40063
	7.22167	7.01223	4.80189
	7.04208	5.81907	6.52578
	7.2754	3.10904	6.25825
Figure 1k- Liver EC#, long-term HFD model [ERG+ EC count / ROI area (#)]
	Chow 10w	HFD 10w	H5w + C5w
Experiment 1	208.25	173	187
	222	263.25	224
	278	175.5	182.75
	219	151.5	217.5
	209.75	157	198.25
	242.75
Experiment 2	205.5	213.5	246.5
	163.5	147	165.25
	177	167.75	151.75
	205.5	208.5	165.75
	208.75		187.75
	204		169.5
Experiment 3	140.75	161.5	172
	157.5	143.5	164.5
	223	172.25	164.75
	133.75	168	127.5
	161.5	101.5	179.25
	165	107.25	152.5
Figure 1l - Liver EC%, long-term HFD model [ERG+ EC count / DAPI+ cell count (%)]
	Chow 10w	HFD 10w	H5w + C5w
Experiment 1	13.5289	15.0685	11.6878
	10.5133	16.2622	14.0363
		16.2217	14.6085
	12.4323	13.8702	14.0108
	14.867	15.4981	14.5851
	13.2642
Experiment 2	17.5806	17.5856	17.6392
	13.1107	13.274	14.5225
	13.2927	13.7962	12.9801
	15.3762	17.3395	14.3416
	12.9726		14.1773
	15.9585		13.5634
Experiment 3	9.44156	10.8137	16.7379
	9.19407	9.71666	11.1211
	16.1586	10.7037	11.7484
	10.3281	13.9027	10.7453
	8.39166	7.57356	9.52673
	15.0031		9.83028
Figure 1n - Heart BV area%, short-term HFD model [PDXL+ blood vessel area / ROI area (%)]
	Chow 5w	HFD 5d	HFD 5w
Experiment 1	9.0342	11.1331	11.4143
	6.99106	9.0529	9.25918
	12.3303	7.57882	10.3401
	8.68939	8.9914	7.64276
	7.65263	6.848	8.6988
	6.7249	7.97337	10.4848
			9.54861
			9.13807
Experiment 2	11.867	7.79585	12.9803
	10.7282	10.745	7.47606
	7.5656	9.68812	9.811
	8.25857	9.1934	8.42524
	12.7269	8.90658	10.3148
		12.4631	8.86509
Experiment 3	14.8355	13.4626	13.1321
	15.2838	11.8227	14.3264
	11.996	12.165	15.4485
	11.7404	14.0039	12.6173
	14.3722	13.2381	14.1567
Figure 1o - Heart EC#, short-term HFD model [ERG+ EC count / ROI area (#)]
	Chow 5w	HFD 5d	HFD 5w
Experiment 1	919.333	665.333	696.667
	674.333	648.667	589.333
	558	592.333	653.667
	608.333	593.667	689.667
	695	638	640.333
	649.333	649	650.667
			610.333
			684
Experiment 2	672.333	507	499.333
	547.667	674.667	567.667
	691.333	578	662.333
	683.667	587.667	574.667
	673.667	547.667	579
		533	555
Experiment 3	608	445	494.333
	514.667	478.667	395
	558.333	579	589.667
	573	487	491.667
	546	540.667	479.333
Figure 1p - Heart EC%, short-term HFD model [ERG+ EC count / DAPI+ cell count (%)]
	Chow 5w	HFD 5d	HFD 5w
Experiment 1	78.1504	63.3323	63.0819
	54.6842	63.4333	57.9664
	50.7857	63.3656	67.2617
	58.7276	57.7217	61.2264
	64.1928	62.3818	56.3153
	55.5819	60.7563	57.9984
			53.3506
			58.6345
Experiment 2	56.362	79.3324	60.5177
	55.2404	60.2237	59.8377
	70.5471	54.8397	66.0091
	67.9524	62.6618	68.9695
	60.7222	62.614	57.8555
		65.0604	53.7586
Experiment 3	55.4806	54.3754	57.5584
	57.498	57.6072	53.0475
	57.062	58.4214	56.3384
	61.0898	53.1476	54.472
	54.6596	60.0394	48.5242
Figure 1r - Heart BV area%, long-term HFD model [PDXL+ blood vessel area / ROI area (%)]
	Chow 10w	HFD 10w	H5w + C5w
Experiment 1	12.6836	8.70853	10.9671
	12.8633	8.44393	10.9039
	9.65556	11.4775	10.562
	10.8415	10.5531	9.82547
	9.57992	6.13101	10.8595
	13.5324
Experiment 2	12.603	10.2798	11.2698
	12.6242	8.56633	9.40319
	9.69477	9.66638	11.8619
	9.01086	11.8094	10.9223
	10.4263		10.0368
	13.5586		8.98572
Experiment 3	15.3157	10.5879	12.3434
	11.9276	11.0819	10.5045
	10.6103	10.4185	13.6248
	12.8858	10.6891	14.22
	12.0896	10.8086	13.5809
	11.6868	10.8769	11.7326
Figure 1s - Heart EC#, long-term HFD model [ERG+ EC count / ROI area (#)]
	Chow 10w	HFD 10w	H5w + C5w
Experiment 1	480	533.333	523.333
	500	602	531.667
	553.667	525	570
	503.667	557.667	540
	598.667	506.667	607
	456
Experiment 2	503.667	470.333	530.333
	463	411	430.333
	541.667	498	434.667
	534.667	490.333	450
	419.667		442
	537.333		467
Experiment 3	509.667	456.333	433.333
	415.667	453.333	420.667
	531.333	448.333	456.667
	557	460.333	395.667
	509.333	369.333	531.333
	434	424.333	534.667
Figure 1t - Heart EC%, long-term HFD model [ERG+ EC count / DAPI+ cell count (%)]
	Chow 10w	HFD 10w	H5w + C5w
Experiment 1	68.8375	58.726	72.3398
	76.6049	63.9508	57.1187
	76.4986	63.4591	60.6328
	74.0467	56.4078	74.2885
	71.0634	49.1771	58.967
	55.008
Experiment 2	56.7102	60.5739	58.2594
	56.2998	61.8824	57.9951
	57.1904	69.732	55.5189
	59.4726	52.8139	64.0359
	54.8322		63.0814
	58.578		52.7175
Experiment 3	55.7894	55.7207	56.1877
	55.3912	54.9323	55.373
	58.9545	49.4562	54.4907
	55.2142	54.2567	51.8435
	53.685	57.1517	55.5513
	53.5594	53.4038	57.4924

## Sheet: Figure 2
Figure 2b - Intestine BV area%, short-term HFD model [PDXL+ blood vessel area / Lamina propria area (%)]
	Chow 5w	HFD 5d	HFD 5w
Experiment 1	54.448	53.7605	52.814
	52.7173	53.06	52.9509
	53.5224	52.6424	53.0232
	53.6967	53.3326	52.8429
	52.9757	55.5439	51.8811
	52.9419	53.4235	53.3092
			53.0267
			54.2245
Experiment 2	54.0225	54.7444	53.1673
	53.9448	53.7071	54.3243
	54.7495	53.0084	53.8817
	54.7532	54.5022	53.1001
	55.3567	53.9783	53.898
	53.8959	54.2474	53.8959
Experiment 3	54.557	54.1339	54.1187
	52.9639	53.6104	52.9395
	53.3187	53.0064	53.289
	55.2687	53.83	53.6135
	56.8361	54.1932	55.9764
Figure 2c - Intestine normalized EC#, short-term HFD model [ERG+ EC count / Lamina propria area (#)]
	Chow 5w	HFD 5d	HFD 5w
Experiment 1	0.00334218	0.0035448	0.00366709
	0.00283341	0.00357814	0.00351916
	0.00321929	0.00380021	0.00330148
	0.00342113	0.00328596	0.00352803
	0.00333617	0.00353859	0.00301306
	0.00298119	0.003381	0.00336742
			0.00404119
			0.00382548
Experiment 2	0.003074	0.00332158	0.00333982
	0.00313883	0.00338951	0.00319192
	0.00343567	0.00295691	0.00328696
	0.00303877	0.00401719	0.00283711
	0.00312291	0.00324629	0.00289872
	0.00328239	0.00314473	0.00308268
Experiment 3	0.00332802	0.00324779	0.00308969
	0.00355734	0.00315397	0.0037396
	0.00394197	0.00317058	0.0030705
	0.00382069	0.0035966	0.00352208
	0.00356325	0.00298734	0.00366927
Figure 2d - Intestine lamina propria area (µm^2), short-term HFD model
	Chow 5w	HFD 5d	HFD 5w
Experiment 1	52959	62777.9	61636.5
	60651.2	60495.7	73432.3
	47904.6	50442.7	82073.4
	59203.6	69354.1	60482
	55050.4	54403.4	66518.5
	71170.4	74230	56729.8
			56337.9
			51210.6
Experiment 2	70569.2	66929.8	72106.9
	80267.8	81356.1	66719.7
	56029.8	83128.6	63494.2
	65339.5	61902.4	76022.3
	77470.1	65209.5	76825.4
	62022.9	73218.7	66651.2
Experiment 3	83745.2	58751.7	83125.9
	75360.9	68986.4	58503.2
	45459.4	71048.7	77308.3
	57631.1	50622.3	64283.3
	53855.9	70492.4	65525
Figure 2f - Intestine BV area%, long-term HFD model [PDXL+ blood vessel area / Lamina propria area (%)]
	Chow 10w	HFD 10w	H5w + C5w
Experiment 1	52.9673	54.5173	53.445
	53.2069	53.0048	52.0287
	52.6862	53.3315	53.8885
	54.0076	53.3913	54.0863
	53.5978	54.1986	53.3178
	53.1506
Experiment 2	53.3587	52.2321	51.8895
	52.1295	51.4404	50.762
	52.2965	50.4528	50.9405
	51.219	54.1221	50.9562
	50.8785		51.9848
	53.4481		53.5715
Experiment 3	50.2204	52.157	49.9832
	53.1047	52.4011	49.9152
	52.2311	49.7126	51.8698
	52.1068	54.9474	58.9405
	49.6152	54.8418	50.9112
	52.4206	50.2113	51.8122
Figure 2g - Intestine normalized EC#, long-term HFD model [ERG+ EC count / Lamina propria area (#)]
	Chow 10w	HFD 10w	H5w + C5w
Experiment 1	0.00252095	0.00400712	0.00296482
	0.00263313	0.00370163	0.00232035
	0.00251578	0.00413149	0.00288994
	0.00341511	0.00385452	0.00307464
	0.00312276	0.00408906	0.00329603
	0.00290052
Experiment 2	0.00272013	0.00314731	0.00264347
	0.00344766	0.00272043	0.00177835
	0.00281532	0.00264386	0.00175117
	0.00234383	0.00380731	0.00261287
	0.00200513		0.00258616
	0.00306371		0.00297319
Experiment 3	0.00324007	0.00242609	0.0028408
	0.003629	0.00357911	0.0027187
	0.00390236	0.00338112	0.00340382
	0.00334818	0.00358572	0.00397767
	0.00303896	0.00353406	0.00331668
	0.0030752	0.00315286	0.0035965
Figure 2h - Intestine lamina propria area (µm^2), long-term HFD model
	Chow 10w	HFD 10w	H5w + C5w
Experiment 1	59898.2	58295.5	70339.4
	55078.4	82191.1	64216
	78352.9	69802.6	50130.8
	58155.3	81835	53224.6
	59339.3	52302.8	59341
	61305.3
Experiment 2	57317.2	72600	79152.1
	50255.3	48939.8	74148.3
	52355.3	48864.6	52931.2
	55203.4	47919.1	71074.6
	54783.1		56411.9
	43440.9		42242.3
Experiment 3	55518	57597.3	64440.9
	56737.2	64833.2	51516.5
	48523.6	60197.3	59680.8
	44639.3	48953.1	49884.5
	68739.3	76032.4	59103.4
	58388.3	72041.8	53417
Figure 2j - Kidney BV area%, short-term HFD model [EMCN+ blood vessel area / ROI area (%)]
	Chow 5w	HFD 5d	HFD 5w
Experiment 1	10.631	8.13893	8.03461
	7.51701	13.0478	6.60725
	12.0025	9.36664	7.50353
	8.57008	12.2796	9.31886
	8.80405	8.7434	11.5978
	7.81438	9.86525	8.84544
			11.7939
			7.88712
Expeirment 2	8.71683	9.39732	10.1577
	11.3828	9.87856	9.3092
	13.6374	7.93185	8.49741
	9.55073	10.0011	8.55678
	13.2297	9.53763	7.29513
	11.1171	8.85816	10.136
Experiment 3	12.6161	12.5569	11.6658
	11.6988	12.9216	10.5435
	13.1003	9.63966	10.8646
	10.8788	9.52421	11.1513
	11.6006	10.0068	14.7697
Figure 2k - Kidney EC#, short-term HFD model [ERG+ EC count / ROI area (#)]
	Chow 5w	HFD 5d	HFD 5w
Experiment 1	406.75	308.5	347.25
	372	346.75	323.75
	412	388	353.75
	372.25	366.25	358.25
	417.25	342.25	394
	288.75	337.5	370.25
			449.5
			357.75
Expeirment 2	408.5	372	384.25
	434	363	336.5
	464	336.75	379.5
	499.5	357.25	382.25
	443.25	331.25	352.5
	436.5	382.75	364.5
Experiment 3	423.25	403.25	413.5
	433.75	425.75	371.5
	461.25	358.25	372.25
	410.25	326.75	369.75
	427.5	427	434.75
Figure 2l - Kidney EC%, short-term HFD model [ERG+ EC count / DAPI+ cell count (%)]
	Chow 5w	HFD 5d	HFD 5w
Experiment 1	16.109	13.9287	15.5253
	16.193	15.1128	14.3565
	16.8701	15.351	14.8503
	14.134	16.5659	15.8881
	16.3553	14.2919	16.8934
	13.6279	16.1471	15.9578
			18.3439
			15.3996
Expeirment 2	19.4188	13.8857	14.9878
	19.6759	14.0348	14.1148
	17.0805	15.9421	14.5722
	19.7063	15.2861	16.2065
	24.079	15.2847	14.5537
	17.3807	16.1316	14.9757
Experiment 3	22.2672	18.61	19.3157
	23.4767	20.4885	17.8443
	22.5999	18.4604	16.9425
	17.8898	16.5805	21.5108
	21.8125	21.044	20.9489
Figure 2n - Kidney BV area%, long-term HFD model [EMCN+ blood vessel area / ROI area (%)]
	Chow 10w	HFD 10w	H5w + C5w
Experiment 1	8.78255	7.88671	7.63183
	9.24307	6.30251	7.97852
	8.64529	5.64802	9.25473
	8.28203	7.82566	9.79652
	9.09819	6.71117	9.55238
	7.41714
Experiment 2	12.0862	9.21932	9.27955
	7.33172	6.94811	10.4017
	10.1788	9.18943	10.0703
	7.93057	10.6278	7.97439
	7.59785		9.57338
	10.242		9.5531
Experiment 3	11.5513	11.4784	9.43113
	10.1983	10.7122	11.4742
	12.2566	11.6341	11.1903
	11.3816	9.8748	9.52341
	9.51279	9.98998	9.32006
	9.41685	9.04095	10.0413
Figure 2o - Kidney EC#, long-term HFD model [ERG+ EC count / ROI area (#)]
	Chow 10w	HFD 10w	H5w + C5w
Experiment 1	369.75	372	339.5
	385.75	314.5	317
	340	278.25	354.75
	338	340	349.5
	340	346	322.25
	358.75
Experiment 2	419	332.5	384.75
	326.5	294	337.5
	340.5	316	345.5
	330.25	387.75	292.5
	315.25		296
	414.25		352
Experiment 3	389	456.25	357.25
	340.75	372.5	426.25
	392.25	406.25	396
	402.75	312	339.5
	372.5	366.667	318.25
	376.25	327.5	348.75
Figure 2p - Kidney EC%, long-term HFD model [ERG+ EC count / DAPI+ cell count (%)]
	Chow 10w	HFD 10w	H5w + C5w
Experiment 1	22.0705	16.8213	16.5038
	16.2927	14.1251	15.4092
	15.6425	11.5588	17.1899
	16.521	15.6092	14.2207
	15.7599	17.7803	15.2809
	15.1217
Experiment 2	19.4704	17.564	21.2848
	16.4144	17.2949	18.0038
	16.962	16.0297	18.4505
	19.8039	19.9011	16.3404
	16.1896		17.0575
	20.7715		20.5278
Experiment 3	17.4028	17.3554	16.0882
	15.3941	16.3077	16.5008
	17.8356	16.4026	16.1993
	16.9346	14.2301	14.4159
	14.786	15.9775	15.5308
	15.9975	13.4363	15.021

## Sheet: Figure 3
Figure 3b - Lung BV area%, short-term HFD model [PDXL+ blood vessel area / ROI area (%)]
	Chow 5w	HFD 5d	HFD 5w
Experiment 1	26.497	23.2465	24.89
	30.2778	28.899	20.7456
	25.2769	21.7483	26.7305
	23.5163	22.6926	29.8882
	31.9972	24.3264	27.7902
	32.6144	31.5803	23.0636
			26.6408
			25.2601
Experiment 2	27.9641	28.8749	31.91
	25.6599	32.6868	32.136
	25.1833	30.3601	28.9033
	23.9072	30.1547	41.2571
	20.1374	28.4545	30.3035
	25.4831	27.2491	36.5766
Experiment 3	21.5214	24.5929	27.3632
	25.9199	26.9685	29.1076
	29.5437	23.4891	29.1593
	24.9916	24.6469	30.9042
	30.4042	30.9933	25.9889
Figure 3c - Lung EC#, short-term HFD model [ERG+ EC count / ROI area (#)]
	Chow 5w	HFD 5d	HFD 5w
Experiment 1	1126	1175	1051
	1166	1043	843
	992	816	1007
	1065	915	1018
	1251	939	1072
	1259	1177	1004
			1172
			988
Experiment 2	1545	1168	1373
	1009	1196	1041
	1234	1077	1054
	1169	1315	1208
	1119	1344	1132
	1052	1119	1161
Experiment 3	1009.25	938.75	1268.5
	1132.5	910.75	1395.75
	1365.75	1128.5	1269
	1179.25	982.75	1111.25
	1199.75	1590.75	1158
Figure 3d - Lung EC%, short-term HFD model [ERG+ EC count / DAPI+ cell count (%)]
	Chow 5w	HFD 5d	HFD 5w
Experiment 1	61.1123	56.9391	62.602
	57.8433	56.7535	52.9993
	61.7804	56.2539	55.3855
	53.4063	54.7108	45.0084
	51.808	56.5675	59.2293
	48.89	60.7154	54.0225
			56.5666
			51.5436
Experiment 2	63.25	58.8896	63.3872
	51.5299	52.1244	50.7804
	60.6451	56.5761	50.5997
	63.6813	57.2853	59.2555
	53.2314	63.8742	54.5226
	55.9524	55.1342	59.6901
Experiment 3	67.6618	50.8589	57.9047
	58.6304	58.8273	57.3694
	65.4789	57.6835	53.4496
	54.756	52.7047	53.601
	52.4267	72.8577	53.9241
Figure 3f - Lung BV area%, long-term HFD model [PDXL+ blood vessel area / ROI area (%)]
	Chow 10w	HFD 10w	H5w + C5w
Experiment 1	27.2478	23.2754	19.5066
	23.7217	25.5311	25.7328
	23.7095	24.3102	28.3826
	26.4919	23.8274	21.8391
	21.68	27.3208	24.1856
	25.3809
Experiment 2	24.8147	20.4472	14.3758
	22.5961	28.1063	20.9075
	18.796	17.9674	21.8912
	14.3499	20.8872	23.1899
	14.8282		30.2621
	23.7594		18.3405
Experiment 3	20.3434	26.5001	26.5159
	30.8039	24.887	31.5914
	21.6269	26.633	30.7668
	23.0184	28.5137	19.1262
	26.6508	22.4138	26.7939
	26.8574	31.6287	18.7305
Figure 3g - Lung EC#, long-term HFD model [ERG+ EC count / ROI area (#)]
	Chow 10w	HFD 10w	H5w + C5w
Experiment 1	1249	951	758
	977	1011	889
	998	888	1037
	987	988	999
	941	934	879
	1114
Experiment 2	1018	808	876
	1269	1068	847
	1102	839	872
	942	1004	1093
	1008		1326
	1088		1039
Experiment 3	1112.75	1025.5	988.5
	1331.75	1117.75	1282
	929	1107.75	1231.25
	858.5	1019.5	1285.5
	1173	1159	1093.75
	1014	1202.75	1197.5
Figure 3h - Lung EC%, long-term HFD model [ERG+ EC count / DAPI+ cell count (%)]
	Chow 10w	HFD 10w	H5w + C5w
Experiment 1	54.1458	51.0294	49.2937
	48.0708	55.949	49.8669
	46.6715	55.7509	52.489
	48.4484	50.0417	60.6643
	56.5503	47.3244	55.9628
	58.1156
Experiment 2	50.27	47.4906	49.0868
	50.0258	47.0229	52.9399
	54.4968	50.7986	48.1892
	52.5335	52.4902	53.9861
	48.9517		52.6252
	53.5191		49.9052
Experiment 3	54.7832	53.5435	51.8319
	52.0504	48.5431	58.1073
	48.5276	49.8959	55.2894
	49.0921	41.243	63.6591
	50.3608	54.255	46.0986
	47.71	51.35	51.32
Figure 3j - Ear skin BV area%, short-term HFD model [PDXL+ blood vessel area / ROI area (%)]
	Chow 5w	HFD 5d	HFD 5w
Experiment 1	17.4681	19.4271	17.1274
	16.9942	17.8806	19.3238
	16.7474	17.3605	18.3578
	18.3375	19.0396	17.8999
	19.4057	17.4147	14.6901
	16.7779	17.3494	15.6962
			17.4592
			18.0814
Experiment 2	18.3526	18.0113	16.7217
	18.1854	16.4184	15.0124
	20.4443	20.4164	15.2709
	19.345	21.1588	16.4053
	20.1627	18.2681	15.1651
	20.5668	17.8835	16.2809
Experiment 3	20.9681	20.2126	21.866
	18.6609	18.5815	20.7735
	20.4281	18.9444	26.7612
	19.0011	18.2599	18.5242
	21.3644	19.1544	21.0576
Figure 3k - Ear skin LV area%, short-term HFD model [LYVE1+ lymphatic vessel area / ROI area (%)]
	Chow 5w	HFD 5d	HFD 5w
Experiment 1	26.5822	29.4254	29.5251
	28.0796	30.5759	30.2779
	31.3819	27.3999	28.5873
	28.735	29.1298	30.0688
	26.3675	30.619	29.3607
	27.9438	33.4129	29.6453
			27.1421
			30.8143
Experiment 2	34.6503	29.2008	25.7269
	32.519	32.026	27.8238
	30.4454	27.5455	29.7749
	36.5828	29.4371	29.244
	32.1556	30.7522	28.8243
	33.7787	30.7376	27.7903
Experiment 3	31.3234	29.0946	32.1878
	30.5359	32.5095	32.5229
	30.3879	28.8151	30.5595
	29.2387	30.4262	30.2176
	26.3735	28.918	30.7119
Figure 3m - Ear skin BV area%, long-term HFD model [PDXL+ blood vessel area / ROI area (%)]
	Chow 10w	HFD 10w	H5w + C5w
Experiment 1	15.3124	16.1334	14.6522
	15.4484	15.7353	14.5055
	14.5811	13.5526	15.3631
	14.009	14.513	14.3242
	12.4248	16.1439	14.5897
	13.7964
Experiment 2	17.5968	16.3213	17.4909
	17.0018	16.4868	16.0822
	16.4405	18.5591	17.1392
	16.9633	16.5442	15.8808
	17.5287		16.1291
	18.9887		16.5876
Experiment 3	15.9465	18.3133	15.7092
	16.8964	15.6973	18.4858
	15.416	16.1208	15.997
	17.6206	18.9518	16.7808
	15.8496	14.9342	17.5997
	20.5207	15.3654	18.5696
Figure 3n - Ear skin LV area%, long-term HFD model [LYVE1+ lymphatic vessel area / ROI area (%)]
	Chow 10w	HFD 10w	H5w + C5w
Experiment 1	32.9899	27.8373	30.6547
	33.56	27.574	29.8487
	31.9654	24.9941	28.4002
	31.6115	24.8721	32.0787
	33.0333	31.6436	23.4913
	31.1781
Experiment 2	30.1708	30.1465	30.5408
	29.6093	32.1787	30.8392
	29.4469	30.2378	36.1092
	30.8595	32.0119	31.7787
	30.4715		30.5452
	28.1736		32.7132
Experiment 3	33.5038	30.2979	33.5892
	32.1127	32.3623	32.2818
	31.7337	30.883	29.5383
	31.2527	32.0185	32.9962
	32.1717	32.0622	30.5778
	34.0701	29.4826	32.6052
Figure 3p - Retina deep plexus BV area%, short-term HFD model [iB4+ blood vessel area / ROI area (%)]
	Chow 5w	HFD 5d	HFD 5w
Experiment 2	17.1136	18.3744	17.4274
	18.67	17.8776	18.2631
	18.4202	17.7201	17.46
	18.0119	17.6376	18.8811
		17.2589	18.559
		16.8428	18.4651
Experiment 3	17.2691	17.97	16.0448
	18.2491	18.5143	17.2669
	18.11	16.6635	19.0033
	16.3211	16.5215	17.494
	16.7236	17.4443	18.0953
Figure 3r - Retina deep plexus BV area%, long-term HFD model [iB4+ blood vessel area / ROI area (%)]
	Chow 10w	HFD 10w	H5w + C5w
Experiment 1	16.8929	16.5285	16.1916
	18.844	17.6645	17.6294
	19.1087	16.5934	18.3624
	18.5333	17.1125	18.8861
	18.3921	16.1961	17.4891
	18.2885
Experiment 2	19.3281	19.2203	18.4848
	19.0067	18.3684	18.2497
	16.5515	16.9727	18.6141
	16.9521	17.7936	18.2663
	16.1096		16.0052
	17.4817		16.9091
Experiment 3	17.6486	17.8392	17.8837
	15.0606	19.1433	15.22
	17.2231	19.2282	17.4898
	15.478	17.3629	15.6965
	15.3093	15.2745	15.1137
	16.3558	18.0692	16.848

## Sheet: Figure 4
Figure 4b - Intestine BV area%, long-term HFD model (perfusion experiment) [PDXL+ blood vessel area / Lamina propria area (%)]
	Chow 10w	HFD 10w	H5w + C5w
Experiment 4	51.6505	49.018	50.4363
	50.396	50.3127	51.6413
	51.9413	51.4327	48.1941
	48.4243	50.7462	52.8967
	51.998	50.264	51.9398
	53.0012	50.3076	50.6345
Figure 4c - Intestine tracer-labeled BV area%, long-term HFD model (perfusion experiment) [Rhodamine+ area / PDXL+ blood vessel area (%)]
	Chow 10w	HFD 10w	H5w + C5w
Experiment 4	97.2861	99.2963	99.0666
	98.5659	98.6714	95.9739
	97.536	96.6645	99.4113
	101.814	96.1877	92.6346
	98.0327	99.7793	95.5724
	96.3806	99.3843	96.0584
Figure 4e - Ear skin BV area%, long-term HFD model (perfusion experiment) [PDXL+ blood vessel area / ROI area (%)]
	Chow 10w	HFD 10w	H5w + C5w
Experiment 4	13.9827	14.836	14.5137
	11.8505	14.3457	13.661
	13.232	14.3393	14.7864
	14.6313	18.6476	14.8451
	16.6277	15.0014	16.0599
	17.243	13.6387	15.8417
Figure 4f - Ear skin tracer-labeled BV area%, long-term HFD model (perfusion experiment) [Rhodamine+ PDXL+ blood vessel area / PDXL+ blood vessel area (%)]
	Chow 10w	HFD 10w	H5w + C5w
Experiment 4	75.3052	75.5559	68.2848
	75.0682	70.2783	63.7128
	71.5024	69.9178	68.4721
	81.6775	75.3439	61.3718
	62.3346	75.4349	75.9041
	70.5792	70.9092	77.6509

## Sheet: Figure 5
Figure 5a - Pearson correlation (r) of vascular and physiological parameters across liver, heart, kidney, and lung
	Liver PDXL+ BV area%	Liver EC%	Heart PDXL+ BV area%	Heart EC%	Kidney EMCN+ BV area%	Kidney EC%	Lung PDXL+ BV area%	Lung EC%	Body weight (g), at the end of the experiment	Body fat mass (g), at the end of the experiment
Liver PDXL+ BV area%	1	0.379527	-0.147783	0.289621	0.0971006	0.0778472	0.0863195	0.119369	-0.339036	-0.25188
Liver EC%	0.379527	1	-0.0599422	0.0437619	-0.0738888	0.289665	-0.150169	0.011526	0.0777672	0.0803636
Heart PDXL+ BV area%	-0.147783	-0.0599422	1	-0.306052	0.366173	0.349202	-0.105742	0.0999594	-0.177929	-0.189308
Heart EC%	0.289621	0.0437619	-0.306052	1	-0.261266	-0.175413	-0.00778496	0.132512	-0.081715	-0.102
Kidney EMCN+ BV area%	0.0971006	-0.0738888	0.366173	-0.261266	1	0.533251	0.0514379	0.230702	-0.322106	-0.252149
Kidney EC%	0.0778472	0.289665	0.349202	-0.175413	0.533251	1	-0.171144	0.131136	-0.245569	-0.221265
Lung PDXL+ BV area%	0.0863195	-0.150169	-0.105742	-0.00778496	0.0514379	-0.171144	1	0.200516	0.0398107	0.0432512
Lung EC%	0.119369	0.011526	0.0999594	0.132512	0.230702	0.131136	0.200516	1	-0.260718	-0.226184
Body weight (g), at the end of the experiment	-0.339036	0.0777672	-0.177929	-0.081715	-0.322106	-0.245569	0.0398107	-0.260718	1	0.928398
Body fat mass (g), at the end of the experiment	-0.25188	0.0803636	-0.189308	-0.102	-0.252149	-0.221265	0.0432512	-0.226184	0.928398	1
Figure 5b - Pearson correlation (r) of vascular and physiological parameters across liver, heart, kidney, lung, intestine, ear skin, and retina
	Liver PDXL+ BV area%	Heart PDXL+ BV area%	Kidney EMCN+ BV area%	Lung PDXL+ BV area%	Intestine PDXL+ BV area%	Ear skin PDXL+ BV area%	Ear skin LYVE1+ LV area%	Retina superficial plexus iB4+ BV area%	Retina deep plexus iB4+ BV area%	Body weight (g), at the end of the experiment	Body fat mass (g), at the end of the experiment
Liver PDXL+ BV area%	1	-0.0991618	0.034039	-0.00103973	0.058881	-0.00481628	0.0864278	0.225699	0.421393	-0.367051	-0.294194
Heart PDXL+ BV area%	-0.0991618	1	0.455588	-0.0650327	0.0620508	0.372653	0.0981618	0.262968	-0.112687	-0.394882	-0.365438
Kidney EMCN+ BV area%	0.034039	0.455588	1	0.090453	0.138463	0.530776	0.195021	0.319355	0.0808942	-0.365352	-0.280203
Lung PDXL+ BV area%	-0.00103973	-0.0650327	0.090453	1	0.16394	0.140823	-0.223807	-0.14782	0.101573	0.101577	0.115354
Intestine PDXL+ BV area%	0.058881	0.0620508	0.138463	0.16394	1	0.225016	-0.176394	0.236458	-0.0217774	-0.114216	-0.0902614
Ear skin PDXL+ BV area%	-0.00481628	0.372653	0.530776	0.140823	0.225016	1	0.0827707	0.446759	-0.0624785	-0.365148	-0.308822
Ear skin LYVE1+ LV area%	0.0864278	0.0981618	0.195021	-0.223807	-0.176394	0.0827707	1	0.00651952	0.0114929	-0.288717	-0.285269
Retina superficial plexus iB4+ BV area%	0.225699	0.262968	0.319355	-0.14782	0.236458	0.446759	0.00651952	1	0.283159	-0.174779	-0.200201
Retina deep plexus iB4+ BV area%	0.421393	-0.112687	0.0808942	0.101573	-0.0217774	-0.0624785	0.0114929	0.283159	1	0.0105238	0.00367856
Body weight (g), at the end of the experiment	-0.367051	-0.394882	-0.365352	0.101577	-0.114216	-0.365148	-0.288717	-0.174779	0.0105238	1	0.930364
Body fat mass (g), at the end of the experiment	-0.294194	-0.365438	-0.280203	0.115354	-0.0902614	-0.308822	-0.285269	-0.200201	0.00367856	0.930364	1

## Sheet: Sup. Figure 1
Supplementary Figure 1a - Body fat % of mice measured in the beginning and end of the short-term HFD feeding model
	Week 0			Week 5
	Chow 5w	HFD 5d	HFD 5w	Chow 5w	HFD 5d	HFD 5w
Experiment 1	13.715	13.274	15.9626	13.0957	12.7262	24.6667
	11.4948	12.4519	14.3658	11.2638	13.0206	26.5462
	13.624	14.4357	14.7149	10.8383	17.0571	23.2332
	15.004	12.8493	16.8054	13.9617	19.5989	32.4992
	11.8131	12.7435	13.4604	11.6464	12.3371	16.6659
	12.2566	13.2249	14.9621	9.87019	12.1638	21.5577
			14.1258			28.0637
			16.0577			31.5395
Experiment 2	14.8284	13.2289	14.1007	17.4179	14.3315	23.3675
	12.0408	13.6664	13.5934	12.5415	14.3459	27.0825
	13.0931	11.5504	14.2518	15.2994	13.8627	23.2067
	13.7553	15.7017	13.8919	15.2277	20.1311	24.923
	12.9245	14.577	11.7235	13.8306	19.6617	23.1637
	13.9202	13.5793	13.751	15.6954	18.6692	27.4499
Experiment 3	13.5114	13.7105	15.1189	13.9902	12.112	10.5591
	15.4943	14.6778	14.9523	16.6718	14.2942	30.869
	16.0971	14.1078	15.5354	14.2213	16.6885	9.29556
	14.7501	15.3245	13.4978	17.3675	17.7359	21.1925
	14.743	15.1708	13.0332	12.7804	13.85	13.8057
Supplementary Figure 1b - Body lean % of mice measured in the beginning and end of the short-term HFD feeding model
	Week 0			Week 5
	Chow 5w	HFD 5d	HFD 5w	Chow 5w	HFD 5d	HFD 5w
Experiment 1	69.7586	70.4674	68.4681	71.3299	72.0914	59.9089
	71.969	71.4178	67.7194	73.1734	70.0397	58.9921
	68.502	69.3774	70.184	72.8162	66.7281	62.1093
	69.9436	68.2612	66.5116	70.3407	64.2575	53.9134
	71.5392	68.8914	71.6817	73.2982	72.573	67.3732
	73.1999	72.1147	69.4988	72.3969	72.8179	63.3379
			68.2559			56.7781
			66.0658			54.8598
Experiment 2	69.2457	71.1546	69.5735	66.6121	69.8802	61.4795
	70.8328	72.2201	70.1885	70.9645	69.6681	59.2265
	71.1262	73.3444	69.0385	67.9898	69.2957	61.8764
	69.2607	67.6474	70.546	68.3567	62.7067	60.237
	71.2527	69.2432	72.105	69.8334	63.6256	61.942
	69.4873	69.5113	70.1695	67.2126	63.9803	58.2274
Experiment 3	71.7743	70.4318	69.4166	68.603	71.2882	73.7632
	70.631	69.3085	69.8278	68.1279	68.7865	55.5299
	68.8537	71.1971	70.1305	68.5742	67.2255	75.9932
	70.8328	70.1142	71.6607	66.5187	65.7226	64.3876
	69.5885	69.5392	71.7361	69.7022	69.5929	70.2587
Supplementary Figure 1c - Lean mass (g) of mice measured in the beginning and end of the short-term HFD feeding model
	Week 0			Week 5
	Chow 5w	HFD 5d	HFD 5w	Chow 5w	HFD 5d	HFD 5w
Experiment 1	16.6723	16.3132	17.1376	19.6157	20.8344	20.7884
	17.251	17.3545	17.4784	21.513	19.6812	20.2933
	16.4062	15.818	18.69	21.3351	18.6839	22.173
	16.6466	16.5875	17.6788	19.8361	19.0845	19.948
	18.0279	17.2917	17.9204	21.4031	20.6833	21.4247
	16.836	17.0191	17.8195	20.1263	20.6803	21.4715
			17.4053			19.4749
			16.7873			19.9141
Experiment 2	18.4194	20.2079	18.7848	19.7838	22.7111	21.7637
	18.5582	19.4994	19.0913	20.2959	20.6914	23.0391
	19.9865	20.2431	17.881	21.0768	21.1352	22.028
	18.077	17.2501	19.8234	19.0715	19.9407	23.0708
	18.6682	19.1111	19.4683	20.0422	21.8236	21.1842
	19.1785	19.0461	19.3668	20.4999	21.3694	23.6403
Experiment 3	17.9436	15.988	17.0765	19.0716	20.6023	21.6126
	17.5871	15.941	17.1078	20.4384	21.4614	22.7673
	15.2167	17.7281	15.6391	18.035	20.7055	21.962
	17.7082	17.4584	18.3451	19.0244	20.5055	22.8576
	15.3095	17.0371	16.571	17.4256	21.0171	20.2345
Supplementary Figure 1d - Body fat % of mice measured in the beginning, midpoint, and end of the long-term HFD feeding model
	Week 0			Week 5			Week 10
	Chow 10w	HFD 10w	H5w + C5w	Chow 10w	HFD 10w	H5w + C5w	Chow 10w	HFD 10w	H5w + C5w
Experiment 2	14.0225	15.4055	11.3651	17.1649	24.2262	13.2041	18.581	33.758	10.185
	16.464	16.5506	15.5508	14.3605	15.3243	29.6042	19.235	24.792	15.425
	12.3253	15.0978	15.8886	17.5457	27.9493	23.2404	22.864	29.971	13.529
	16.6825	15.5733	14.1184	14.0297	21.3483	20.3382	16.464	31.022	12.045
	13.7395		13.6353	10.9102		18.2874	12.647		11.883
	16.9392		12.8387	17.0207		16.7209	20.911		11.963
Experiment 3	12.81	12.97	12.69	15.2	29.27	27.29	15.87	39.89	17.12
	13.82	13.91	13.7	15.49	21.97	27.01	21.3	37.58	20.34
	14.09	12.88	12.47	13.43	25.04	33.86	14.62	38	27.72
	13.76	16.17	13.11	19.92	19.09	15.83	27.07	29.99	13.89
	15.27	13.57	12.05	13.62	25.97	12.25	13.36	34.83	12.9
	15.51	15.67	13.29	12.62	25.46	13.84	11.91	36.08	11.26
Supplementary Figure 1e - Body lean % of mice measured in the beginning, midpoint, and end of the long-term HFD feeding model
	Week 0			Week 5			Week 10
	Chow 10w	HFD 10w	H5w + C5w	Chow 10w	HFD 10w	H5w + C5w	Chow 10w	HFD 10w	H5w + C5w
Experiment 2	63.6908	68.023	73.4821	66.2213	61.1834	71.4002	66.698	51.278	71.8143
	68.2328	70.4924	69.9347	68.2011	69.0667	56.2806	62.4457	59.9572	68.2622
	71.1375	68.9724	68.7231	66.4908	57.4694	61.2673	61.0336	56.1376	68.4196
	67.6949	69.9954	70.0714	70.2745	63.1688	64.9473	65.7528	54.6611	70.7569
	73.6347		69.6915	73.4307		66.5899	69.9972		71.8009
	68.5704		71.4745	66.0658		67.2149	63.0636		71.2135
Experiment 3	71.5951	70.1642	71.928	69.4037	56.9429	59.4665	67.0338	48.7354	66.9645
	70.1717	68.2924	69.4579	67.5113	61.4555	58.0685	62.6114	50.1498	63.8241
	71.0421	70.034	70.7692	70.3364	59.4547	53.27	69.081	49.6151	57.9614
	70.0773	66.9568	70.3054	64.4	64.5172	67.5949	57.7455	55.8196	70.4474
	69.2201	70.6027	71.8665	71.0871	59.8187	72.6499	71.384	51.83	72.1091
	67.6811	68.0721	71.6767	72.0369	59.6821	70.3517	72.3637	51.4871	72.9421
Supplementary Figure 1f - Lean mass (g) of mice measured in the beginning, midpoint, and end of the long-term HFD feeding model
	Week 0			Week 5			Week 10
	Chow 10w	HFD 10w	H5w + C5w	Chow 10w	HFD 10w	H5w + C5w	Chow 10w	HFD 10w	H5w + C5w
Experiment 2	14.9037	15.4412	15.6517	19.4691	21.1083	20.4919	21.3433	24.357	22.4061
	16.0347	14.5214	15.036	19.5055	20.8582	18.9103	21.294	22.484	20.6152
	16.575	16.7603	15.6689	18.7504	21.9533	19.2379	19.6528	25.2619	21.0732
	14.8929	16.0289	14.715	19.8877	19.5823	21.7574	20.5149	21.7551	22.3592
	17.0832		17.2835	20.4872		21.9081	21.3492		23.4789
	15.2226		16.4391	18.036		20.4333	19.2344		21.7201
Experiment 3	17.326	17.8919	16.7736	17.3509	20.2147	18.7319	18.2332	21.8335	17.8126
	18.385	16.117	17.9201	20.6585	19.6658	20.0336	21.5383	21.4641	19.7216
	17.6184	17.9287	18.7821	19.4129	20.6902	20.7753	19.7572	22.3764	20.3444
	16.2579	15.3331	16.6624	17.9032	19.3552	19.8729	19.2292	21.5464	21.1342
	16.2667	17.8625	18.3978	20.6863	22.3124	20.4146	22.7001	25.2412	21.8491
	15.9727	17.7668	17.4891	20.1703	21.3662	20.8945	22.1433	24.3019	22.612

## Sheet: Sup. Figure 2
Supplementary Figure 2b - Liver VE-Cadherin expression, long-term HFD model
	Chow 10w	HFD 10w	H5w + C5w
Experiment 1	0.856	0.621	0.925
	1.017	1.04	1.108
	1.127	0.536	1.196
	1.033	0.678	1.428
	0.945	0.81	1.145
	1.022

## Sheet: Sup. Figure 3
Supplementary Figure 3b - Intestine normalized EC#, long-term HFD model (perfusion experiment) [ERG+ EC count / Lamina propria area (#)]
	Chow 10w	HFD 10w	H5w + C5w
Experiment 4	0.00346	0.003536	0.00355814
	0.0040444	0.00324172	0.00325779
	0.00350466	0.00402213	0.00262978
	0.00272399	0.00359375	0.00286021
	0.00344611	0.00429489	0.00291541
	0.0033833	0.00459752	0.00311498
Supplementary Figure 3c - Intestine proliferating EC%, long-term HFD model (perfusion experiment) [Ki67+ ERG+ EC count / ERG+ EC count (%)]
	Chow 10w	HFD 10w	H5w + C5w
Experiment 4	0	0.109	0.183
	0.239	0.174	0.102
	0.248	0.094	0.067
	0.233	0.374	0
	0.249	0.048	0.185
	0.469	0.311	0

## Sheet: Sup. Figure 4
Supplementary Figure 4b - Retina superficial plexus BV area%, short-term HFD model [iB4+ blood vessel area / ROI area (%)]
	Chow 5w	HFD 5d	HFD 5w
Experiment 2	11.698	11.8084	13.3403
	11.6727	13.6553	11.5586
	12.2078	12.2083	12.1085
	12.4705	12.2589	11.4397
		12.6988	11.8184
		11.6911	12.1913
Experiment 3	15.0342	15.8375	13.2781
	14.056	15.2134	14.2285
	14.2674	14.4138	15.665
	13.9539	12.6148	13.442
	12.922	11.8765	13.8721
Supplementary Figure 4d - Retina superficial plexus BV area%, long-term HFD model [iB4+ blood vessel area / ROI area (%)]
	Chow 10w	HFD 10w	H5w + C5w
Experiment 1	12.4612	11.8265	12.3764
	12.4456	12.5469	12.4242
	12.9206	11.9022	12.1385
	13.1838	12.8016	13.4805
	12.1473	12.2387	11.7171
	12.7184
Experiment 2	14.4689	13.8804	14.4026
	12.856	13.5705	13.8439
	11.6818	13.8106	12.5454
	13.4229		11.5197
	11.9891		12.8968
Experiment 3	11.4766	11.9308	10.9125
	11.6731	11.8755	11.1581
	12.7839	12.0309	10.7696
	11.888	13.4549	12.7425
	11.3147	11.7091	10.7292
	12.454	12.0758	11.0848

## Sheet: Sup. Figure 5
Supplementary Figure 5a - Body weights (g) of mice measured in the beginning, midpoint, and end of the long-term HFD feeding model (perfusion experiment)
	Week 0			Week 5			Week 10
	Chow 10w	HFD 10w	H5w + C5w	Chow 10w	HFD 10w	H5w + C5w	Chow 10w	HFD 10w	H5w + C5w
Experiment 4	25.92	24.31	25.6	31.04	38.19	37.39	33.58	48.53	31.54
	24.36	25.95	25.33	29.31	33.58	34.17	32.02	44.03	32.05
	24.57	23.32	24.57	29.92	36.76	37.3	33.7	45.85	32.09
	24.01	25.93	24.76	31.55	37.78	37.51	32.42	46.99	30.95
	24.62	26.32	25.29	28.25	42.33	46.12	30.64	51.11	38.87
	24.16	25.18	24.6	32.15	36.86	39.01	35.95	44.92	36.84
Supplementary Figure 5b - Body fat % of mice measured in the beginning, midpoint, and end of the long-term HFD feeding model (perfusion experiment)
	Week 0			Week 5			Week 10
	Chow 10w	HFD 10w	H5w + C5w	Chow 10w	HFD 10w	H5w + C5w	Chow 10w	HFD 10w	H5w + C5w
Experiment 4	12.72	13.78	12.31	19.75	37	32.92	23.43	43.38	29.25
	14.85	11.28	11.6	21.12	22.29	24.01	24.56	36.39	17.47
	14.59	12.96	12.79	22	32.45	25.1	26.13	40.64	16.44
	13.55	12.79	13.82	19.63	21.42	27.7	25.06	28.88	15.22
	12.38	13.47	14.91	17.68	29.64	25.82	19.62	38.91	13.67
	11.54	13.8	13.75	19.07	35.38	38.87	23.03	41.45	27.62
